# Supplementary material for: Is Zinc Accumulation Increased in Hyperplastic Compared to Normal Prostate Tissue
Source: Int J Mol Sci. 2026 Feb 2;27(3):1466. doi: 10.3390/ijms27031466 (PMC12898189; doi:10.3390/ijms27031466)
Supplement: Supplementary file 1 [file ijms-27-01466-s001.zip]

Archive with 1 entries (1 files):
- ijms-4107046-supplementary.pdf
